# Supplementary material for: Energy and Macronutrient Dietary Intakes of Vegetarian and Semi-Vegetarian Serbian Adults: Data from the EFSA EU Menu Food Consumption Survey (2017–2022)
Source: Foods. 2025 Apr 8;14(8):1285. doi: 10.3390/foods14081285 (PMC12027131; doi:10.3390/foods14081285)
Supplement: Supplementary file 1 [file foods-14-01285-s001.zip]

Archive with 1 entries (1 files):
- foods-3481880-supplementary.pdf
